# Supplementary material for: Diagnosing injection-production system faults in the same well using the rough set-LVQ neural network
Source: PLoS One. 2023 Nov 27;18(11):e0291346. doi: 10.1371/journal.pone.0291346 (PMC10681231; doi:10.1371/journal.pone.0291346)
Supplement: S1 File — (ZIP) [file pone.0291346.s001.zip]

Archive with 19 entries (18 files):
- A total of 770 dynamometer diagrams for 18 pumping wells/
- A total of 770 dynamometer diagrams for 18 pumping wells/G151-423.pdf
- A total of 770 dynamometer diagrams for 18 pumping wells/G153-443.pdf
- A total of 770 dynamometer diagrams for 18 pumping wells/G154-44.pdf
- A total of 770 dynamometer diagrams for 18 pumping wells/G154-443.pdf
- A total of 770 dynamometer diagrams for 18 pumping wells/G156-473.pdf
- A total of 770 dynamometer diagrams for 18 pumping wells/G156-48.pdf
- A total of 770 dynamometer diagrams for 18 pumping wells/G156-483.pdf
- A total of 770 dynamometer diagrams for 18 pumping wells/G157-48.pdf
- A total of 770 dynamometer diagrams for 18 pumping wells/G157-503.pdf
- A total of 770 dynamometer diagrams for 18 pumping wells/G158-463.pdf
- A total of 770 dynamometer diagrams for 18 pumping wells/G158-48.pdf
- A total of 770 dynamometer diagrams for 18 pumping wells/G159-463.pdf
- A total of 770 dynamometer diagrams for 18 pumping wells/G160-483.pdf
- A total of 770 dynamometer diagrams for 18 pumping wells/G160-493.pdf
- A total of 770 dynamometer diagrams for 18 pumping wells/G160-503.pdf
- A total of 770 dynamometer diagrams for 18 pumping wells/G161-483.pdf
- A total of 770 dynamometer diagrams for 18 pumping wells/G161-S523.pdf
- A total of 770 dynamometer diagrams for 18 pumping wells/G162-50.pdf
